# Supplementary material for: Diagnostic utility of clinical genome reanalysis in rare pediatric disorders using long-read sequencing
Source: HGG Adv. 2026 Apr 27;7(3):100620. doi: 10.1016/j.xhgg.2026.100620 (PMC13202554; doi:10.1016/j.xhgg.2026.100620)
Supplement: Data S1. Tables S1–S4 [file mmc2.xlsx]

## Sheet: Table S1
Table S1. Proband information, clinical phenotypes, family history, and prior genetic testing.
Family ID	Proband ID	Age (years)	Sex assigned at birth	HPO Term ID	HPO Term Name	Prior genetic testing	Relevant family history
3534	3534P	8	M	HP:0011344, HP:0002187, HP:0002472, HP:0001250, HP:0002180, HP:0033454, HP:0000280, HP:0002273, HP:0002878, HP:0001629, HP:0002616, HP:0025578	Severe global developmental delay, Profound intellectual disability, Small cerebral cortex, Seizure, Neurodegeneration, Tube feeding, Coarse facial features, Tetraparesis, Respiratory failure, Ventricular septal defect, Aortic root aneurysm, Aortic valve prolapse	ES, KT, CMA	None
8442	8442P	1	M	HP:0001263, HP:0000541, HP:0008936, HP:0002119, HP:0002021, HP:0001508, HP:0033454, HP:0001655	Global developmental delay, Retinal detachment, Axial hypotonia, Ventriculomegaly, Pyloric stenosis, Failure to thrive, Tube feeding, Patent foramen ovale	ES, CMA	None
4161	4161P	5	M	HP:0011344, HP:0002376, HP:0001250, HP:0001344, HP:0005469, HP:0001252, HP:0001284, HP:0002136, HP:0012172, HP:0002015, HP:0002019, HP:0000527, HP:0009748, HP:0000311	Severe global developmental delay, Developmental regression, Seizure, Absent speech, Flat occiput, Hypotonia, Areflexia, Broad-based gait, Stereotypical body rocking, Dysphagia, Constipation, Long eyelashes, Large earlobe, Round face	ES, CMA, FXS Panel, UCD Panel	None
6600	6600P	15	F	HP:0001250, HP:0000252, HP:0002187, HP:0002376, HP:0004322, HP:0001508, HP:0012469, HP:0001344, HP:0000733, HP:0012171, HP:0002793, HP:0033454, HP:0004325, HP:0004322, HP:0002650, HP:0001946, HP:0008551, HP:0000455, HP:0000914, HP:0100807	Seizure, Microcephaly, Intellectual disability, profound, Developmental regression, Short stature, Failure to thrive, Infantile spasms, Absent speech, Abnormal repetitive mannerisms, Stereotypical hand wringing, Abnormal pattern of respiration, Tube feeding, Decreased body weight, Short stature, Scoliosis, Ketosis, Microtia, Broad nasal tip, Shield chest, Long fingers	ES, CMA, TCF4, Extended Panel	None
3162	3162P	4	F	HP:0001263, HP:0001508, HP:0002240, HP:0001252, HP:0002540, HP:0001344, HP:0000365, HP:0002015, HP:0002019, HP:0001348, HP:0000490, HP:0000463, HP:0040181, HP:0007457, HP:0000963, HP:0001538	Global developmental delay, Failure to thrive, Hepatomegaly, Hypotonia, Inability to walk, Absent speech, Hearing impairment, Dysphagia, Constipation, Brisk reflexes, Deeply set eyes, Anteverted nares, Chapped lip, Prominent veins on trunk, Thin skin, Protuberant abdomen	ES, CMA, PWS/AS Panel, FXS Panel, MT	13-year-old brother with anxiety and sensory issues; 7-year-old brother with ASD
3888	3888P	9	F	HP:0011344, HP:0000252, HP:0012650, HP:0002079, HP:0001250, HP:0012469, HP:0011968, HP:0033454, HP:0001285, HP:0002509, HP:0000612, HP:0007777, HP:0000568, HP:0000396, HP:0000574	Severe global developmental delay, Microcephaly, Perisylvian polymicrogyria, Hypoplasia of the corpus callosum, Seizure, Infantile spasms, Feeding difficulties, Tube feeding, Spastic tetraparesis, Limb hypertonia, Iris coloboma, Chorioretinal scar, Microphthalmia, Overfolded helix, Thick eyebrow	ES, CMA, Extended Panel	None
3235	3235P	2	M	HP:0011344, HP:0001251, HP:0032656, HP:0002415, HP:0007281, HP:0012179, HP:0002451, HP:0007663, HP:0002359, HP:0012378, HP:0000737, HP:0012649, HP:0012647, HP:0002352, HP:0001298, HP:0006980, HP:0002448, HP:0006994	Severe global developmental delay, Ataxia, Febrile status epilepticus, Leukodystrophy, Developmental stagnation, Craniofacial dystonia, Limb dystonia, Reduced visual acuity, Frequent falls, Fatigue, Irritability , Increased inflammatory response, Abnormal inflammatory response, Leukoencephalopathy, Encephalopathy, Progressive leukoencephalopathy, Progressive encephalopathy, Diffuse leukoencephalo…	ES, CMA, CPSD panel	Mother has history of brain tumor; maternal great uncle with Wilson disease
7170	7170P	16	F	HP:0002721, HP:0002579, HP:0004373, HP:0012332, HP:0002076, HP:0000486, HP:0002579, HP:0002019, HP:0002035, HP:0004394, HP:0002650, HP:0002788, HP:0002783, HP:0008348, HP:0008751	Immunodeficiency, Gastrointestinal dysmotility, Focal dystonia, Abnormal autonomic nervous system physiology, Migraine, Strabismus, Gastrointestinal dysmotility, Constipation, Rectal prolapse, Multiple gastric polyps, Scoliosis, Recurrent upper respiratory tract infections, Recurrent lower respiratory tract infections, Decreased circulating IgG2 level, Laryngeal cleft	ES, MT, RNAseq	15-year-old sister with laryngeal cleft, adrenal insufficiency, hypoglycemic episodes, migraine, anemia, GERD; 18-year-old brother with laryngeal cleft, adrenal insufficiency, hypoglycemic episodes, reactive airway disease, migraine, GERD, infections; Mother (7170M) with adrenal insufficiency; Maternal uncle with elevated iron; maternal second cousin with POTS/EDS; Maternal grandmother with polyc…
1195	1195P	23	M	HP:0001263, HP:0001249, HP:0000717, HP:0001344, HP:0001250, HP:0004322, HP:0002509, HP:0011787, HP:0002608, HP:0011387, HP:0000407, HP:0008619, HP:0000408, HP:0000808, HP:5201016/HP:0000175, HP:0000193, HP:0030084	Global developmental delay, Intellectual disability, Autism, Absent speech, Seizure, Short stature, Limb hypertonia, Central hypothyroidism, Celiac disease, Enlarged vestibular aqueduct, Sensorineural hearing impairment, Bilateral sensorineural hearing impairment, Progressive sensorineural hearing impairment, Penoscrotal hypospadias, Submucous cleft palate or Cleft palate, Bifid uvula, Clinodacty…	ES, CMA	Fraternal twin brother with congenital anomalies, scoliosis, mild hypospadias, cochlear dysplasia; maternal aunt with epilepsy; maternal fraternal twin first cousins with ASD, one with congenital hypospadias and other with seizures and Celiac disease; paternal second cousin with spina bifida
8779	8779P	9	F	HP:0001263, HP:0001249, HP:0001270, HP:0001250, HP:0011968, HP:0001252, HP:0002104, HP:0001344, HP:0002019, HP:0000646, HP:0002265, HP:0002058, HP:0000194, HP:0000219, HP:0000218, HP:0011832, HP:0009933, HP:0000221	Global developmental delay, Intellectual disability, Motor delay, Seizure, Feeding difficulties, Hypotonia, Apnea, Absent speech, Constipation, Amblyopia, Large fleshy ears, Myopathic facies, Open mouth, Thin upper lip vermilion, High palate, Narrow nasal tip, Narrow naris, Furrowed tongue	GS, CMA, FXS Panel, PWS/AS Panel, Epilepsy Panel, MT	None
9909	9909P	2	M	HP:0001263, HP:0001252, HP:0200136, HP:0000268, HP:0000377, HP:0030084, HP:0025152, HP:0008969, HP:0000733, HP:0001443	Global developmental delay, Hypotonia, Oral-pharyngeal dysphagia, Dolichocephaly, Abnormal pinna morphology, Clinodactyly, Poor visual behavior for age, Leg muscle stiffness, Abnormal repetitive mannerisms, Abnormality of the gluteal musculature	ES, Carrier Screening	Maternal uncle with learning disability and ADHD
2990	2990P	18	F	HP:0001249, HP:0000717, HP:0001250, HP:0007270, HP:0008762, HP:0000750, HP:0001344, HP:0030812, HP:0100633, HP:0002020	Intellectual disability, Autism, Seizure, Atypical absence seizure, Repetitive compulsive behavior, Delayed speech and language development, Absent speech, Enlarged tonsils, Esophagitis, Gastroesophageal reflux	ES, Epilepsy Panel	None
3787	3787P	9 months	M	HP:0002104, HP:0001298, HP:0001250, HP:0031358, HP:0011499, HP:0001252, HP:0001942, HP:6000394, HP:0005521, HP:0002878, HP:0003811	Apnea, Encephalopathy, Seizure, Vegetative state, Mydriasis, Hypotonia, Metabolic acidosis, Elevated CSF ammonia concentration, Disseminated intravascular coagulation, Respiratory failure, Neonatal death	ES, MT	None
7191	7191P	10 months	F	HP:0001274, HP:0030048, HP:0002472, HP:0000822, HP:0011968, HP:0011471, HP:0003196, HP:0000369, HP:0012745, HP:0000316, HP:0000218	Agenesis of corpus callosum, Colpocephaly, Small cerebral cortex, Hypertension, Feeding difficulties, Gastrostomy tube feeding in infancy, Short nose, Low-set ears, Short palpebral fissure, Hypertelorism, High palate	ES	None
9646	9646P	7	F	HP:0000753, HP:0001558, HP:0000717, HP:0001324, HP:0001284, HP:0012412, HP:0004691, HP:0000687, HP:0000485	Autism with high cognitive abilities, Decreased fetal movement, Motor delay, Muscle weakness, Areflexia, Premature adrenarche, 2-3 toe syndactyly, Widely spaced teeth, Megalocornea	ES, CMA, FXS Panel, SMA Panel, NMD Panel	None
2598	2598P	4.5	M	HP:0001263, HP:0001251, HP:0001310, HP:0002168, HP:0009046, HP:0002546, HP:0001252	Global developmental delay, Ataxia, Dysmetria, Scanning speech, Difficulty running, Incomprehensible speech, Hypotonia	ES, CMA, FXS Panel, SCA Repeat Expansion Panel	None
3982	3982P	10	M	HP:0002187, HP:0000717, HP:0001270, HP:0001344, HP:0001250, HP:0001252, HP:0000325, HP:0100807	Profound intellectual disability, Autism, Motor delay, Absent speech, Seizure, Hypotonia, Triangular face, Long fingers	ES, CMA, FXS Panel	Older brother with ASD
1048	1048P-1	8	M	HP:0001263,HP:0001252,HP:0002540,HP:0011968,HP:0001344,HP:0012469,HP:0001250,HP:0002808,HP:0011304,HP:0010055,HP:0000248,HP:0000316	Global developmental delay, Hypotonia, Inability to walk, Feeding difficulties, Absent speech, Infantile spasms, Seizure, Kyphosis, Broad thumb, Broad hallux, Brachycephaly, Hypertelorism	ES, CMA, FISH	Younger brother (1048C-2)
1048	1048P-2	4	M	HP:0001263,HP:0001252,HP:0002540,HP:0011968,HP:0033454,HP:0001508,HP:0000486,HP:0000248,HP:0000316,HP:0004482,HP:0011220,HP:0000369	Global developmental delay, Hypotonia, Inability to walk, Feeding difficulties, Tube feeding, Failure to thrive, Strabismus, Brachycephaly, Hypertelorism, Relative macrocephaly, Prominent forehead, Low-set ears	ES, FISH	Older brother (1048C-1)
8784	8784P	21	M	HP:0011344, HP:0007015, HP:0001249, HP:0001344, HP:0001250, HP:0002828, HP:0002650, HP:0000767, HP:0001252, HP:0000252, HP:0001558, HP:0008872, HP:0001765, HP:0001773, HP:0100807, HP:0006167, HP:0000303, HP:0009765, HP:0006335	Severe global developmental delay, Poor gross motor coordination, Intellectual disability, Absent speech, Seizure, Multiple joint contractures, Scoliosis, Pectus excavatum, Hypotonia, Microcephaly, Decreased fetal movement, Feeding difficulties in infancy, Hammertoe, Short foot, Long fingers, Prominent proximal interphalangeal joints, Mandibular prognathia, Low hanging columella, Persistence of p…	ES, CMA, PWS/AS Panel	Paternal cousins (2) with intellectual disability; maternal cousin with ASD
9548	9548P	8	M	HP:0001263, HP:0100022, HP:0001250, HP:0006978, HP:0002072, HP:0001332, HP:0033454, HP:0000252, HP:0003808, HP:6000268, HP:0001531	Global developmental delay, Abnormality of movement, Seizure, Dysmyelinating leukodystrophy, Chorea, Dystonia, Tube feeding, Microcephaly, Abnormal muscle tone, Elevated circulating pipecolic acid concentration, Failure to thrive in infancy	ES, GS, CMA, GJC2 single gene test	Paternal siblings with liver disease
ES, exome sequencing; KT, karyotype, CMA, chromosomal microarray; FXS, Fragile X syndrome; UCD, urine creatine disorders; MT, mitochondrial sequencing; CPSD, Cerebral Palsy Spectrum Disorders; GS, genome sequencing; SMA, spinal muscular atrophy; NMD, neuromuscular disorders; SCA, spinocerebellar ataxia

## Sheet: Table S2
Table S2. Sequencing information and quality control metrics.
Sample Information & Sharable Data							PacBio HiFi LR-GS (Revio) Sequencing Metrics					Illumina SR-GS (NovaSeq6000) Sequencing Metrics
Sample ID	Study	Tube Source	Extraction Kit	EGA Sample ID	Files Deposited – PacBio HiFi	Files Deposited – Illumina	SMRT Cell #	Average Coverage (X)	Mean read length (bp)	Mean read quality	Read length N50 (bp)	Average Coverage	Coverage Uniformity (PCT > 0.2*mean)	%20X Coverage	% Duplicate Reads	% Unique Reads	% Mapped Reads	%Q30	%Q30 R1	%Q30 R2	Ti/Tv ratio	Het/Hom ratio	% Callability
6600P	present	CC	PreAnalytix PAXgene Blood DNA	EGAN50000320377	fastq.gz; aligned/merged 5mC bam	fastq.gz	6	30	16163	28	16762	40.21	93.87	92.94	19.88	80.12	97.88	90.49	92.05	88.92	1.99	1.88	96.7876
6600M	present	CC	PreAnalytix PAXgene Blood DNA	N/A	N/A	N/A	6	26.3	16669.3	27.7	17524	N/A	N/A	N/A	N/A	N/A	N/A	N/A	N/A	N/A	N/A	N/A	N/A
6600F	present	CC	PreAnalytix PAXgene Blood DNA	EGAN50000320378	fastq.gz; aligned/merged 5mC bam	N/A	6	28.3	16659.1	27.6	17479	N/A	N/A	N/A	N/A	N/A	N/A	N/A	N/A	N/A	N/A	N/A	N/A
8442P	present	CC	PreAnalytix PAXgene Blood DNA	N/A	N/A	N/A	2	39.3	15587.5	26.6	15829	46.61	94.29	92.89	19.98	80.02	97.86	90.77	92.13	89.42	1.98	1.62	97.4168
8442M	present	CC	PreAnalytix PAXgene Blood DNA	N/A	N/A	N/A	2	35.8	12653.3	27	13829	N/A	N/A	N/A	N/A	N/A	N/A	N/A	N/A	N/A	N/A	N/A	N/A
8442F	present	CC	PreAnalytix PAXgene Blood DNA	N/A	N/A	N/A	2	39.7	14476.2	27.2	15955	N/A	N/A	N/A	N/A	N/A	N/A	N/A	N/A	N/A	N/A	N/A	N/A
4161P	present	CC	PreAnalytix PAXgene Blood DNA	EGAN50000320379	fastq.gz; aligned/merged 5mC bam	fastq.gz	6	31.1	16656.3	27.5	17429	48.81	94.45	93.26	20.83	79.17	97.84	91.05	92.7	89.41	1.99	1.92	97.4954
4161M	present	CC	PreAnalytix PAXgene Blood DNA	EGAN50000320380	fastq.gz; aligned/merged 5mC bam	N/A	6	32.3	16693.9	27.4	17194	N/A	N/A	N/A	N/A	N/A	N/A	N/A	N/A	N/A	N/A	N/A	N/A
4161F	present	CC	PreAnalytix PAXgene Blood DNA	EGAN50000320381	fastq.gz; aligned/merged 5mC bam	N/A	6	33.6	16959.9	27.4	17623	N/A	N/A	N/A	N/A	N/A	N/A	N/A	N/A	N/A	N/A	N/A	N/A
3534P	present	CC	PreAnalytix PAXgene Blood DNA	EGAN50000320382	fastq.gz; aligned/merged 5mC bam	fastq.gz	3	37.7	14889	28.1	15101	47.24	94.4	93.06	20.33	79.67	97.88	90.73	92.27	89.19	1.99	1.41	97.485
3534M	present	CC	PreAnalytix PAXgene Blood DNA	EGAN50000320383	fastq.gz; aligned/merged 5mC bam	N/A	3	31.9	16869.7	27.2	17312	N/A	N/A	N/A	N/A	N/A	N/A	N/A	N/A	N/A	N/A	N/A	N/A
3534F	present	CC	PreAnalytix PAXgene Blood DNA	EGAN50000320384	fastq.gz; aligned/merged 5mC bam	N/A	3	31	16696.5	27.2	17255	N/A	N/A	N/A	N/A	N/A	N/A	N/A	N/A	N/A	N/A	N/A	N/A
3235P	present	CC	PreAnalytix PAXgene Blood DNA	EGAN50000320385	fastq.gz; aligned/merged 5mC bam	fastq.gz	3	30.9	15308	27.4	16405	63.27	94.24	93.85	16.45	83.55	98.03	90.41	91.46	89.36	1.99	1.59	97.4756
3235M	present	CC	PreAnalytix PAXgene Blood DNA	EGAN50000320386	fastq.gz; aligned/merged 5mC bam	N/A	3	30.8	16255	27.4	16621	N/A	N/A	N/A	N/A	N/A	N/A	N/A	N/A	N/A	N/A	N/A	N/A
3235F	present	CC	PreAnalytix PAXgene Blood DNA	N/A	N/A	N/A	3	28.1	17173.2	26.8	17662	N/A	N/A	N/A	N/A	N/A	N/A	N/A	N/A	N/A	N/A	N/A	N/A
7170P	present	CC	PreAnalytix PAXgene Blood DNA	EGAN50000320387	fastq.gz; aligned/merged 5mC bam	fastq.gz	3	29.6	17208.4	26.9	17733	73.46	93.69	93.49	17.59	82.41	97.9	90.58	91.58	89.58	1.99	1.57	96.9452
7170M	present	CC	PreAnalytix PAXgene Blood DNA	EGAN50000320388	fastq.gz; aligned/merged 5mC bam	N/A	3	33.8	16742.3	27.2	17289	N/A	N/A	N/A	N/A	N/A	N/A	N/A	N/A	N/A	N/A	N/A	N/A
7170F	present	CC	PreAnalytix PAXgene Blood DNA	EGAN50000320389	fastq.gz; aligned/merged 5mC bam	N/A	3	33.8	17162.6	27	18208	N/A	N/A	N/A	N/A	N/A	N/A	N/A	N/A	N/A	N/A	N/A	N/A
3888P	present	CC	PreAnalytix PAXgene Blood DNA	EGAN50000320390	fastq.gz; aligned/merged 5mC bam	fastq.gz	3	30.1	13432	32	13890	40.61	93.82	92.92	13.24	86.76	98.1	90.95	91.76	90.15	1.99	1.66	96.7455
3888M	present	CC	PreAnalytix PAXgene Blood DNA	EGAN50000320391	fastq.gz; aligned/merged 5mC bam	N/A	3	35.4	13773.5	30.6	14006	N/A	N/A	N/A	N/A	N/A	N/A	N/A	N/A	N/A	N/A	N/A	N/A
3888F	present	CC	PreAnalytix PAXgene Blood DNA	EGAN50000320392	fastq.gz; aligned/merged 5mC bam	N/A	3	34.5	16340.3	29.3	16898	N/A	N/A	N/A	N/A	N/A	N/A	N/A	N/A	N/A	N/A	N/A	N/A
1195P	present	CC	PreAnalytix PAXgene Blood DNA	EGAN50000320393	fastq.gz; aligned/merged 5mC bam	fastq.gz	3	41.2	17194	28.1	17698	49.68	94.37	93.25	14.07	85.93	97.94	90.73	91.77	89.7	1.99	1.56	97.4385
1195M	present	CC	PreAnalytix PAXgene Blood DNA	EGAN50000320394	fastq.gz; aligned/merged 5mC bam	N/A	3	32.1	16275.8	28.6	16731	N/A	N/A	N/A	N/A	N/A	N/A	N/A	N/A	N/A	N/A	N/A	N/A
1195F	present	CC	PreAnalytix PAXgene Blood DNA	EGAN50000320395	fastq.gz; aligned/merged 5mC bam	N/A	3	30.4	16292.7	28.5	16793	N/A	N/A	N/A	N/A	N/A	N/A	N/A	N/A	N/A	N/A	N/A	N/A
8779P	present	CC	PreAnalytix PAXgene Blood DNA	EGAN50000320396	fastq.gz; aligned/merged 5mC bam	fastq.gz	1	35.4	16960.8	27.9	17233	42	93.83	92.82	13.14	86.86	97.88	90.43	91.82	89.04	1.99	1.64	96.7715
8779M	present	CC	PreAnalytix PAXgene Blood DNA	EGAN50000320397	fastq.gz; aligned/merged 5mC bam	N/A	1	29.8	17413.3	27.4	17800	N/A	N/A	N/A	N/A	N/A	N/A	N/A	N/A	N/A	N/A	N/A	N/A
8779F	present	CC	PreAnalytix PAXgene Blood DNA	EGAN50000320398	fastq.gz; unaligned 5mC bam	N/A	1	36.7	16812.4	28.2	17038	N/A	N/A	N/A	N/A	N/A	N/A	N/A	N/A	N/A	N/A	N/A	N/A
9909P	present	CC	PreAnalytix PAXgene Blood DNA	EGAN50000320399	fastq.gz; aligned/merged 5mC bam	fastq.gz	2	32.8	16670.7	27.3	17084	31.28	94.28	87.78	19.46	80.54	97.83	91.19	92.14	90.24	1.99	1.73	97.2195
9909M	present	CC	PreAnalytix PAXgene Blood DNA	EGAN50000320400	fastq.gz; aligned/merged 5mC bam	N/A	2	28	17253.9	27.7	18010	N/A	N/A	N/A	N/A	N/A	N/A	N/A	N/A	N/A	N/A	N/A	N/A
9909F	present	CC	PreAnalytix PAXgene Blood DNA	EGAN50000320401	fastq.gz; aligned/merged 5mC bam	N/A	2	35	16651.2	28	17382	N/A	N/A	N/A	N/A	N/A	N/A	N/A	N/A	N/A	N/A	N/A	N/A
3162P	present	CC	PreAnalytix PAXgene Blood DNA	EGAN50000320402	fastq.gz; aligned/merged 5mC bam	N/A	1	36.3	17720.3	27.7	18361	N/A	N/A	N/A	N/A	N/A	N/A	N/A	N/A	N/A	N/A	N/A	N/A
3162M	present	CC	PreAnalytix PAXgene Blood DNA	EGAN50000320403	fastq.gz; aligned/merged 5mC bam	N/A	1	32.1	17636.4	27.4	18550	N/A	N/A	N/A	N/A	N/A	N/A	N/A	N/A	N/A	N/A	N/A	N/A
3162F	present	CC	PreAnalytix PAXgene Blood DNA	EGAN50000320404	fastq.gz; aligned/merged 5mC bam	N/A	1	35.3	17730.7	26.4	18608	N/A	N/A	N/A	N/A	N/A	N/A	N/A	N/A	N/A	N/A	N/A	N/A
3787P	present	CC	PreAnalytix PAXgene Blood DNA	EGAN50000320405	fastq.gz; unaligned/merged 5mC bam	fastq.gz	2	31.7	13948.1	29.4	14881	29.76	94.44	86.42	18.26	81.74	97.8	90.86	92.08	89.65	1.99	1.62	97.1806
3787M	present	CC	PreAnalytix PAXgene Blood DNA	N/A	N/A	N/A	2	24.4	14796.4	29.2	16575	N/A	N/A	N/A	N/A	N/A	N/A	N/A	N/A	N/A	N/A	N/A	N/A
3787F	present	CC	PreAnalytix PAXgene Blood DNA	N/A	N/A	N/A	2	33.1	15735.4	29.1	16666	N/A	N/A	N/A	N/A	N/A	N/A	N/A	N/A	N/A	N/A	N/A	N/A
7191P	present	CC	PreAnalytix PAXgene Blood DNA	EGAN50000320406	fastq.gz; unaligned/merged 5mC bam	N/A	2	30.4	17194.7	24.1	19065	N/A	N/A	N/A	N/A	N/A	N/A	N/A	N/A	N/A	N/A	N/A	N/A
7191M	present	CC	PreAnalytix PAXgene Blood DNA	EGAN50000320407	fastq.gz; unaligned/merged 5mC bam	N/A	2	28.3	14249.4	24	16197	N/A	N/A	N/A	N/A	N/A	N/A	N/A	N/A	N/A	N/A	N/A	N/A
7191F	present	CC	PreAnalytix PAXgene Blood DNA	EGAN50000320408	fastq.gz; unaligned/merged 5mC bam	N/A	2	22.9	15789.9	24.6	18047	N/A	N/A	N/A	N/A	N/A	N/A	N/A	N/A	N/A	N/A	N/A	N/A
2990P	present	CC	PreAnalytix PAXgene Blood DNA	EGAN50000320409	fastq.gz; unaligned/merged 5mC bam	N/A	2	31.3	16153.9	24.6	17484	N/A	N/A	N/A	N/A	N/A	N/A	N/A	N/A	N/A	N/A	N/A	N/A
2990M	present	CC	PreAnalytix PAXgene Blood DNA	EGAN50000320410	fastq.gz; unaligned/merged 5mC bam	N/A	2	28.3	17366.1	24	18931	N/A	N/A	N/A	N/A	N/A	N/A	N/A	N/A	N/A	N/A	N/A	N/A
2990F	present	CC	PreAnalytix PAXgene Blood DNA	EGAN50000320411	fastq.gz; unaligned/merged 5mC bam	N/A	2	30.1	18326.5	23.5	19722	N/A	N/A	N/A	N/A	N/A	N/A	N/A	N/A	N/A	N/A	N/A	N/A
9646P	present	CC	PreAnalytix PAXgene Blood DNA	EGAN50000320412	fastq.gz; unaligned/merged 5mC bam	N/A	2	25.3	16461.8	24.9	18493	N/A	N/A	N/A	N/A	N/A	N/A	N/A	N/A	N/A	N/A	N/A	N/A
9646M	present	CC	PreAnalytix PAXgene Blood DNA	EGAN50000320413	fastq.gz; unaligned/merged 5mC bam	N/A	2	27.7	14998	24.5	17652	N/A	N/A	N/A	N/A	N/A	N/A	N/A	N/A	N/A	N/A	N/A	N/A
9646F	present	CC	PreAnalytix PAXgene Blood DNA	EGAN50000320414	fastq.gz; unaligned/merged 5mC bam	N/A	2	27.43	19074.1	24.6	20427	N/A	N/A	N/A	N/A	N/A	N/A	N/A	N/A	N/A	N/A	N/A	N/A
2598P	present	CC	PreAnalytix PAXgene Blood DNA	EGAN50000320415	N/A	fastq.gz	N/A	N/A	N/A	N/A	N/A	38.87	94.57	91.51	12.8	87.2	98.07	91.48	91.92	91.04	1.94	1.61	99.1173
2598M	present	CC	PreAnalytix PAXgene Blood DNA	EGAN50000320416	N/A	fastq.gz	N/A	N/A	N/A	N/A	N/A	46.28	94.04	93.38	14.09	85.91	98.07	91.19	92.37	90.01	1.94	1.6	98.3259
2598F	present	CC	PreAnalytix PAXgene Blood DNA	EGAN50000320417	N/A	fastq.gz	N/A	N/A	N/A	N/A	N/A	38.85	94.59	91.49	13.38	86.62	98.08	91.3	92.02	90.58	1.93	1.52	99.1183
3982P	present	JAX	PacBio Nanobind PanDNA	EGAN50000320418	fastq.gz; unaligned/merged 5mC bam	N/A	3	29.11	15029.7	23.8	18278	N/A	N/A	N/A	N/A	N/A	N/A	N/A	N/A	N/A	N/A	N/A	N/A
3982M	present	JAX	PacBio Nanobind PanDNA	EGAN50000320419	fastq.gz; unaligned/merged 5mC bam	N/A	3	29.46	14395	23.9	17454	N/A	N/A	N/A	N/A	N/A	N/A	N/A	N/A	N/A	N/A	N/A	N/A
3982F	present	JAX	PacBio Nanobind PanDNA	EGAN50000320420	fastq.gz; unaligned/merged 5mC bam	N/A	3	29.38	15396.7	23.7	18849	N/A	N/A	N/A	N/A	N/A	N/A	N/A	N/A	N/A	N/A	N/A	N/A
1048P-1	present	JAX	PacBio Nanobind PanDNA	N/A	N/A	N/A	1	29.24	15512	24.2	19929	N/A	N/A	N/A	N/A	N/A	N/A	N/A	N/A	N/A	N/A	N/A	N/A
1048P-2	present	JAX	PacBio Nanobind PanDNA	N/A	N/A	N/A	1	29.27	15543.7	23.7	19513	N/A	N/A	N/A	N/A	N/A	N/A	N/A	N/A	N/A	N/A	N/A	N/A
1048M	present	JAX	PacBio Nanobind PanDNA	EGAN50000320421	fastq.gz; unaligned/merged 5mC bam	N/A	1	31.04	15802.1	23.7	18783	N/A	N/A	N/A	N/A	N/A	N/A	N/A	N/A	N/A	N/A	N/A	N/A
1048F	present	JAX	PacBio Nanobind PanDNA	N/A	N/A	N/A	1	31.96	15443.1	24.1	18072	N/A	N/A	N/A	N/A	N/A	N/A	N/A	N/A	N/A	N/A	N/A	N/A
8784P	present	JAX	PacBio Nanobind PanDNA	EGAN50000320422	fastq.gz; unaligned/merged 5mC bam	N/A	1	28.06	16175.7	23.8	18603	N/A	N/A	N/A	N/A	N/A	N/A	N/A	N/A	N/A	N/A	N/A	N/A
8784M	present	JAX	PacBio Nanobind PanDNA	EGAN50000320423	fastq.gz; unaligned/merged 5mC bam	N/A	1	27.59	15357.1	23.2	17793	N/A	N/A	N/A	N/A	N/A	N/A	N/A	N/A	N/A	N/A	N/A	N/A
8784F	present	JAX	PacBio Nanobind PanDNA	EGAN50000320424	fastq.gz; unaligned/merged 5mC bam	N/A	1	25.77	15298	23.3	18421	N/A	N/A	N/A	N/A	N/A	N/A	N/A	N/A	N/A	N/A	N/A	N/A
9548P	present	JAX	PacBio Nanobind PanDNA	EGAN50000320425	fastq.gz; unaligned/merged 5mC bam	N/A	1	28.28	15449.4	23.2	17355	N/A	N/A	N/A	N/A	N/A	N/A	N/A	N/A	N/A	N/A	N/A	N/A
9548M	present	JAX	PacBio Nanobind PanDNA	EGAN50000320426	fastq.gz; unaligned/merged 5mC bam	N/A	1	28.9	16565.5	25	18813	N/A	N/A	N/A	N/A	N/A	N/A	N/A	N/A	N/A	N/A	N/A	N/A
9548F	present	JAX	PacBio Nanobind PanDNA	EGAN50000320427	fastq.gz; unaligned/merged 5mC bam	N/A	1	30.7	17827.1	24.2	19509	N/A	N/A	N/A	N/A	N/A	N/A	N/A	N/A	N/A	N/A	N/A	N/A
HG002	present	N/A	N/A	N/A	N/A	N/A	2	29.91	14694.7	29.1	15309	N/A	N/A	N/A	N/A	N/A	N/A	N/A	N/A	N/A	N/A	N/A	N/A
NA14734	present	N/A	N/A	N/A	N/A	N/A	2	30.33	15788.4	28	16477	N/A	N/A	N/A	N/A	N/A	N/A	N/A	N/A	N/A	N/A	N/A	N/A
NA02944	present	N/A	N/A	N/A	N/A	N/A	1	31.52	13232.7	30	13720	N/A	N/A	N/A	N/A	N/A	N/A	N/A	N/A	N/A	N/A	N/A	N/A
PC01P	PMID:38253606	N/A	N/A	N/A	N/A	N/A	N/A	26.7084	10177.6	28.6	10322	N/A	N/A	N/A	N/A	N/A	N/A	N/A	N/A	N/A	N/A	N/A	N/A
PC01M	PMID:38253606	N/A	N/A	N/A	N/A	N/A	N/A	6.7567	13130.5	27.1	13288	N/A	N/A	N/A	N/A	N/A	N/A	N/A	N/A	N/A	N/A	N/A	N/A
PC01F	PMID:38253606	N/A	N/A	N/A	N/A	N/A	N/A	9.56049	12070.1	28.3	12236	N/A	N/A	N/A	N/A	N/A	N/A	N/A	N/A	N/A	N/A	N/A	N/A
PC02P-1	PMID:38253606	N/A	N/A	N/A	N/A	N/A	N/A	21.2044	11162.9	28.2	11729	N/A	N/A	N/A	N/A	N/A	N/A	N/A	N/A	N/A	N/A	N/A	N/A
PC02P-2	PMID:38253606	N/A	N/A	N/A	N/A	N/A	N/A	7.53422	11420.2	28.2	11766	N/A	N/A	N/A	N/A	N/A	N/A	N/A	N/A	N/A	N/A	N/A	N/A
PC02M	PMID:38253606	N/A	N/A	N/A	N/A	N/A	N/A	9.09872	12783.1	27.4	13051	N/A	N/A	N/A	N/A	N/A	N/A	N/A	N/A	N/A	N/A	N/A	N/A
PC02F	PMID:38253606	N/A	N/A	N/A	N/A	N/A	N/A	8.26865	13442	27.3	13768	N/A	N/A	N/A	N/A	N/A	N/A	N/A	N/A	N/A	N/A	N/A	N/A
PC03P-1	PMID:38253606	N/A	N/A	N/A	N/A	N/A	N/A	37.2698	15527	27.4	15878	N/A	N/A	N/A	N/A	N/A	N/A	N/A	N/A	N/A	N/A	N/A	N/A
PC03P-2	PMID:38253606	N/A	N/A	N/A	N/A	N/A	N/A	24.9518	18005.2	27.2	18890	N/A	N/A	N/A	N/A	N/A	N/A	N/A	N/A	N/A	N/A	N/A	N/A
PC04P	PMID:38253606	N/A	N/A	N/A	N/A	N/A	N/A	18.4484	11439.8	27.6	12055	N/A	N/A	N/A	N/A	N/A	N/A	N/A	N/A	N/A	N/A	N/A	N/A
PC04M	PMID:38253606	N/A	N/A	N/A	N/A	N/A	N/A	9.77425	12700.3	28.3	12966	N/A	N/A	N/A	N/A	N/A	N/A	N/A	N/A	N/A	N/A	N/A	N/A
PC04F	PMID:38253606	N/A	N/A	N/A	N/A	N/A	N/A	9.51006	11863	28.9	12108	N/A	N/A	N/A	N/A	N/A	N/A	N/A	N/A	N/A	N/A	N/A	N/A
PC05P-1	PMID:35305867	N/A	N/A	N/A	N/A	N/A	N/A	16.7565	12327.5	27.3	12518	N/A	N/A	N/A	N/A	N/A	N/A	N/A	N/A	N/A	N/A	N/A	N/A
PC05P-2	PMID:35305867	N/A	N/A	N/A	N/A	N/A	N/A	7.65364	16324.6	26	16384	N/A	N/A	N/A	N/A	N/A	N/A	N/A	N/A	N/A	N/A	N/A	N/A
PC05M	PMID:35305867	N/A	N/A	N/A	N/A	N/A	N/A	6.4429	16603.3	26.2	16707	N/A	N/A	N/A	N/A	N/A	N/A	N/A	N/A	N/A	N/A	N/A	N/A
PC05C	PMID:35305867	N/A	N/A	N/A	N/A	N/A	N/A	17.0925	12085.1	27.5	12053	N/A	N/A	N/A	N/A	N/A	N/A	N/A	N/A	N/A	N/A	N/A	N/A

## Sheet: Table S3
Table S3. Clinical SV positive control details.
Publicly available information											Present Study Variant Interpretation
											PAV				pbsv				Sniffles2			TRGT					HiFiCNV		Paraphase
Family ID	Sample ID	Institution	Source Material	PMID	Pedigree	Assigned sex at birth	Reported Causal SV	SV type	Affected Gene(s)	Reported Zygosity	Breakpoints	SvAnna psv	SvAnna rank	Emedgene Presets*	Breakpoints	SvAnna psv	SvAnna rank	Emedgene Presets*	Breakpoints	SvAnna psv	SvAnna rank	Position	Allele 1 Length	Allele 1 Repeat Status	Allele 2 Length	Allele 2 Repeat Status	Variant	Copy Number	RCCX Total CN
N/A	NA14734	Coriell Institute	DNA	N/A	Proband	M	~30 kb deletion spanning CYP21A2; CYP21A2 gene deletion	paralog deletion	CYP21A2	Compound heterozygous	chr6:32009681-32042415	83.5828	3	High Severity Candidates, Known Pathogenic, CNV Phenomatch, Rare AR Homozygotes	N/A	N/A	N/A	N/A	N/A	N/A	N/A	N/A	N/A	N/A	N/A	N/A	N/A	N/A	2
N/A	NA02944	Coriell Institute	DNA	N/A	Proband	M	46,XY,+der(20)t(20;22)(q11.2;q11.2),-22.arr[hg38]20p13p11.1 (81021-26324931)x3, 22q11.1q11.21(16384223-20324382)x1	translocation	-	unbalanced	N/A	N/A	N/A	N/A	N/A	N/A	N/A	N/A	N/A	N/A	N/A	N/A	N/A	N/A	N/A	N/A	chr22:15940001-20348000 deletion; chr20:1-25778000 duplication	1; 3	N/A
PC01	PC01P	CMH-GA4K	BAM file	38253606	Proband	F	NM_182931.3:c.729+113_1359-612del, p.(Ala244Ter)	deletion	KMT2E	Heterozygous	chr7:105074926-105089396	4.28046	7	Most Likely, HET AD Disease Phenomatch, Rare PLI, CNV Phenomatch	chr7:105074926-105089396	4.28046	1	Most Likely, HET AD Disease Phenomatch, Rare PLI, CNV Phenomatch	chr7:105074926-105089396	4.28046	2	N/A	N/A	N/A	N/A	N/A	N/A	N/A	N/A
	PC01M	CMH-GA4K	BAM file	38253606	Mother	F	NM_182931.3:c.729+113_1359-612del, p.(Ala244Ter)	deletion	KMT2E	Heterozygous	N/A	N/A	N/A	N/A	N/A	N/A	N/A	N/A	N/A	N/A	N/A	N/A	N/A	N/A	N/A	N/A	N/A	N/A	N/A
	PC01F	CMH-GA4K	BAM file	38253606	Father	M	N/A	N/A	KMT2E	Reference	N/A	N/A	N/A	N/A	N/A	N/A	N/A	N/A	N/A	N/A	N/A	N/A	N/A	N/A	N/A	N/A	N/A	N/A	N/A
PC02	PC02P-1	CMH-GA4K	BAM file	38253606, 35305867	Proband	M	6p21.1(44306618_44310699)x1; NM_020745.4:c.595C>T, p.(Arg199Cys)	deletion	AARS2	Compound heterozygous	chr6:44306672-44310759	3.07689	7	High Severity Candidates, Known Pathogenic, CNV Phenomatch	chr6:44306619-44310700	3.07689	16	High Severity Candidates, Known Pathogenic, CNV Phenomatch	chr6:44306849-44310757	3.07689	2	N/A	N/A	N/A	N/A	N/A	N/A	N/A	N/A
	PC02P-2	CMH-GA4K	BAM file	38253606, 35305867	Affected Sibling	F	6p21.1(44306618_44310699)x1; NM_020745.4:c.595C>T, p.(Arg199Cys)	deletion	AARS2	Compound heterozygous	chr6:44306672-44310759	6.30034	4	High Severity Candidates, Known Pathogenic, CNV Phenomatch	chr6:44306619-44310700	6.30034	2	High Severity Candidates, Known Pathogenic, CNV Phenomatch	chr6:44306849-44310757	6.30034	1	N/A	N/A	N/A	N/A	N/A	N/A	N/A	N/A
	PC02M	CMH-GA4K	BAM file	38253606, 35305867	Mother	F	NM_020745.4:c.595C>T, p.(Arg199Cys)	N/A	AARS2	Heterozygous	N/A	N/A	N/A	N/A	N/A	N/A	N/A	N/A	N/A	N/A	N/A	N/A	N/A	N/A	N/A	N/A	N/A	N/A	N/A
	PC02F	CMH-GA4K	BAM file	38253606, 35305867	Father	M	6p21.1(44306618_44310699)x1	deletion	AARS2	Heterozygous	N/A	N/A	N/A	N/A	N/A	N/A	N/A	N/A	N/A	N/A	N/A	N/A	N/A	N/A	N/A	N/A	N/A	N/A	N/A
PC03	PC03P-1	CMH-GA4K	BAM file	38253606	Proband	M	chr17:75958638-75958637inv	inversion	ACOX1		chr17:75958668-76062960	8.53573	4	N/A	N/A	N/A	N/A	N/A	chr17:75958536-76063059; chr17:75958815-76062780	4.53573	3; 4	N/A	N/A	N/A	N/A	N/A	N/A	N/A	N/A
	PC03P-2	CMH-GA4K	BAM file	38253606	Affected Sibling	F	chr17:75958638-75958637inv	inversion	ACOX1		chr17:75958668-76062960	8.17178	4	N/A	N/A	N/A	N/A	N/A	chr17:75958536-76063059; chr17:75958815-76062780	4.17178	3; 4	N/A	N/A	N/A	N/A	N/A	N/A	N/A	N/A
PC04	PC04P	CMH-GA4K	BAM file	38253606	Proband	F	chr19:53805788-53808020x1	deletion	NLRP12	Heterozygous	chr19:53805788-53808020	5.84622	4	High Severity, HET AD Disease Phenomatch, CNV Phenomatch	chr19:53805788-53808020	5.84622	1	High Severity, HET AD Disease Phenomatch, CNV Phenomatch	chr19:53805788-53808020	5.84622	1	N/A	N/A	N/A	N/A	N/A	N/A	N/A	N/A
	PC04M	CMH-GA4K	BAM file	38253606	Mother	F	N/A	N/A	NLRP12	Reference	N/A	N/A	N/A	N/A	N/A	N/A	N/A	N/A	N/A	N/A	N/A	N/A	N/A	N/A	N/A	N/A	N/A	N/A	N/A
	PC04F	CMH-GA4K	BAM file	38253606	Father	M	chr19:53805788-53808020x1	deletion	NLRP12	Heterozygous	N/A	N/A	N/A	N/A	N/A	N/A	N/A	N/A	N/A	N/A	N/A	N/A	N/A	N/A	N/A	N/A	N/A	N/A	N/A
PC05	PC05P-1	CMH-GA4K	BAM file	35305867	Proband	F	STARD7 repeat expansion	repeat expansion	STARD7	Heterozygous	N/A	N/A	N/A	N/A	N/A	N/A	N/A	N/A	N/A	N/A	N/A	N/A	661	Pathogenic	120	Normal	N/A	N/A	N/A
	PC05P-2	CMH-GA4K	BAM file	35305867	Affected Sibling	F	STARD7 repeat expansion	repeat expansion	STARD7	Heterozygous	N/A	N/A	N/A	N/A	chr2:96197066-96197066	3.07719	3	N/A	N/A	N/A	N/A	chr2:96197066	76	Normal	76	Normal	N/A	N/A	N/A
	PC05M	CMH-GA4K	BAM file	35305867	Mother	F	STARD7 repeat expansion	repeat expansion	STARD7	Heterozygous	N/A	N/A	N/A	N/A	N/A	N/A	N/A	N/A	N/A	N/A	N/A	chr2:96197066	761	Pathogenic	103	Normal	N/A	N/A	N/A
	PC05C	CMH-GA4K	BAM file	35305867	Affected cousin	M	STARD7 repeat expansion	repeat expansion	STARD7	Heterozygous	N/A	N/A	N/A	N/A	chr2:96197066-96197066	0.978279	93	CNV Phenomatch	chr2:96197096-96197097	0	6817	chr2:96197066	511	Pathogenic	105	Normal	N/A	N/A	N/A
CMH-GA4K, Children's Mercy Hospital-Genomic Answers for Kids
*Includes both Emedgene AI presets and JAX defined preset filters containing causal variant(s): Most Likely -- Emedgene AI top candidates; HET AD Disease Phenomatch -- heterozygous variant in known autosomal dominant disease gene prioritized by Phenomatch; Rare PLI -- rare predicted loss-of-function variants; CNV Phenomatch AI -- CNV affecting known disease genes prioritized by Phenomatch AI; Rar…

## Sheet: Table S4
Table S4. Research Use Only (RUO) reported findings in present study.
Sample ID	Gene(s)	Variant type	Genomic Position (hg38)	Variant	Classification (ACMG evidence codes)	OMIM	Zygosity	Inheritance	Previously reported	Clinically confirmed	Diagnostic significance	gnomAD (v4.1.0) AF	# HOM/HEMI gnomADv4	CADD Phred (GRCh38-v1.7)	Alpha Missense	PolyPhen-2	PrimateAI	SpliceAI	MetaDome Residue dN/dS
8442P	PAK2	Missense	chr3:196820490G>A	NM_002577.4:c.1273G>A, NP_002568.2:p.(Asp425Asn)	Likely Pathogenic (PM2_Moderate, PS2_Strong)	AD - Knobloch syndrome 2 (MIM:618458)	Heterozygous	de novo	No	Yes	DV	0	0	33	0.999 (likely_pathogenic)	0.898 (possibly damaging)	0.92 (pathogenic)	0.01 (Benign)	0.34 (intolerant)
6600P	N/A	N/A	N/A	N/A	N/A	N/A	N/A	N/A	N/A	N/A	N/A	N/A	N/A	N/A	N/A				N/A
4161P	PTPDC1	Frameshift	chr9:94085260AA>A	NM_001253829.2:c.255del, NP_001240758.1:p.(Glu85AspfsTer10)	GUS - N/A	N/A	Heterozygous	de novo	No	No	inconclusive	0	0	N/A	N/A	N/A	N/A	0 (Benign)	N/A
3235P	N/A	N/A	N/A	N/A	N/A	N/A	N/A	N/A	N/A	N/A	N/A	N/A	N/A	N/A	N/A	N/A	N/A	N/A	N/A
3534P	N/A	N/A	N/A	N/A	N/A	N/A	N/A	N/A	N/A	N/A	N/A	N/A	N/A	N/A	N/A	N/A	N/A	N/A	N/A
7170P	ELP1	Missense	chr9:108912279C>A	NM_003640.5:c.1174G>T, NP_003631.2:p.(Ala392Ser)	VUS (PM2_Moderate, PP3_Supporting)	AR - Dysautonomia, familial (MIM 223900)	Heterozygous	Maternal	No	No	inconclusive	2.478e-06	0	26.6	0.228 (likely_benign)	0.965 (probably damaging)	0.6 (uncertain)	0.03 (Benign)	N/A
	SOCS1	Missense	chr16:11255139C>T	NM_003745.2:c.340G>A, NP_003736.1:p.(Ala114Thr)	VUS (PM2_Moderate)	AD - Autoinflammatory syndrome, familial, with or without immunodeficiency (MIM 619375)	Heterozygous	Maternal	No	Yes	VUDS	6.222e-06	0	19.06	0.366 (ambiguous)	0.129 (benign)	0.81 (pathogenic)	0.01 (Benign)	0.28 (intolerant)
3888P	N/A	N/A	N/A	N/A	N/A	N/A	N/A	N/A	N/A	N/A	N/A	N/A	N/A	N/A	N/A	N/A	N/A	N/A	N/A
1195P	TLK2	Missense	chr17:62536177T>C	NM_006852.6:c.371T>C, NP_006843.2:p.(Val124Ala)	VUS (PM2_Supporting, PP2_Supporting)	AD - Intellectual developmental disorder, autosomal dominant 57 (MIM: 618050)	Heterozygous	Maternal	No	No	inconclusive	6.208e-07	0	21.2	0.093 (likely_benign)	0 (benign)	0.63 (uncertain)	0 (Benign)	0.6 (slightly intolerant)
	FGF13	3' UTR variant	chrX:138624403T>C	NM_004114.5:c.*8447A>G	VUS (PM2_Moderate)	XL - Intellectual developmental disorder, X-linked 110 (MIM: 301095) XL - Developmental and epileptic encephalopathy 90 (MIM: 301058)	Hemizygous	Maternal	No	No	inconclusive	0	0	0.39	N/A	N/A	N/A	N/A	N/A
8779P	TRAK1	Missense	chr3:42191624G>A	NM_001042646.3:c.757G>A, NP_001036111.1:p.(Val253Met)	VUS (PM2_Moderate)	AR - Developmental and epileptic encephalopathy 68 (MIM: 618201)	Heterozygous	Paternal	No	Yes	VUDS	6.243e-06	0	29.6	0.746 (likely_pathogenic)	0.891 (possibly damaging)	0.89 (pathogenic)	0 (Benign)	0.26 (intolerant)
	TRAK1	Intronic	chr3:42220511G>C	NM_001042646.3:c.2066+915G>C	VUS (PM2_Moderate)	AR - Developmental and epileptic encephalopathy 68 (MIM: 618201)	Heterozygous	Maternal	No	Yes	VUDS	2.03e-06	0	16.36	N/A	N/A	N/A	0.11 (uncertain)	N/A
3162P	N/A	N/A	N/A	N/A	N/A	N/A	N/A	N/A	N/A	N/A	N/A	N/A	N/A	N/A	N/A	N/A	N/A	N/A	N/A
9909P	ZBTB18	Missense	chr1:244054914G>T	NM_205768.3:c.1140G>T, NP_991331.1:p.(Met380Ile)	VUS (PM2_Supporting, PP2_Supporting, PP3_Supporting)	AD - Intellectual developmental disorder, autosomal dominant 22 (MIM: 612337)	Heterozygous	Maternal	No	No	inconclusive	1.239e-06	0	21.7	0.622 (ambiguous)	0.102 (benign)	0.78 (uncertain)	0 (Benign)	0.33 (intolerant)
	TBCK	Missense	chr4:106262103G>A	NM_001163435.3:c.376C>T, NP_001156907.2:p.(Arg126Ter)	Pathogenic (PVS1_VeryStrong, PS3_Strong, PM2_Moderate, PM3_VeryStrong)	AR - Hypotonia, infantile, with psychomotor retardation and characteristic facies 3 (MIM: 616900)	Heterozygous	Maternal	No	No	inconclusive	7.814e-05	0	37	N/A	N/A	N/A	0.01 (Benign)	N/A
3787P	COX15	Frameshift	chr10:99727500T>TA	NM_078470.6:c.335_336insT, NP_510870.1:p.(Ser113LysfsTer19)	Likely Pathogenic (PVS1_VeryStrong, PM2_Moderate)	AR - Mitochondrial complex IV deficiency, nuclear type 6 (MIM:615119)	Heterozygous	Paternal	Yes	Yes	inconclusive	0	0	N/A	N/A	N/A	N/A	0 (Benign)	N/A
	MRPS22	Missense	chr3:139350991G>C	NM_020191.4:c.663G>C, NP_064576.1:p.(Gln221His)	VUS (PM2_Moderate)	AR - Combined oxidative phosphorylation deficiency 5 (MIM:611719)	Heterozygous	Maternal	No	Yes	inconclusive	4.956e-06	0	17.3	0.295 (likely_benign)	0.242 (benign)	0.3 (benign)	0 (Benign)	0.7 (neutral)
7191P	DPH1	Missense	chr17:2036050T>C	NM_001383.6:c.359T>C, NP_001374.4:p.(Leu120Pro)	Likely pathogenic (PS3_Strong, PM2_Moderate, PM3_Moderate, PP3_Supporting)	AR - Developmental delay with short stature, dysmorphic facial features, and sparse hair (MIM: 616901)	Heterozygous	Maternal	No	No	inconclusive	0.0004957	0	29.5	0.986 (likely_pathogenic)	0.994 (probably damaging)	0.87 (deleterious)	0.02 (Benign)	0.83 (neutral)
2990P	ZNF705D, FAM66D, USP17L2, USP17L7	Deletion	chr8:12,112,571-12,162,836del	NC_000008.11:g.12112571_12162836del	GUS - N/A	N/A	Homozygous	Biparental	No	No	inconclusive	0	0	N/A	N/A	N/A	N/A	N/A	N/A
9646P	N/A	N/A	N/A	N/A	N/A	N/A	N/A	N/A	N/A	N/A	N/A	N/A	N/A	N/A	N/A	N/A	N/A	N/A	N/A
3982P	GEMIN5	Missense	chr5:154928578G>C	NM_015465.5:c.863C>G, NP_056280.2:p.(Thr288Arg)	VUS (PM2_Moderate)	AR - Neurodevelopmental disorder with cerebellar atrophy and motor dysfunction (MIM: 619333)	Heterozygous	Maternal	No	Yes	VUDS	6.196e-07	0	25.8	0.699 (likely_pathogenic)	0.711 (possibly damaging)	0.43 (benign)	0 (Benign)	1.45 (highly tolerant)
	GEMIN5	Missense	chr5:154925864C>T	NM_015465.5:c.1291G>A, NP_056280.2:p.(Ala431Thr)	VUS (PM2_Moderate)	AR - Neurodevelopmental disorder with cerebellar atrophy and motor dysfunction (MIM: 619333)	Heterozygous	Paternal	No	Yes	VUDS	6.863e-05	0	23.5	0.188 (likely_benign)	0.258 (benign)	0.56 (uncertain)	0 (Benign)	0.29 (intolerant)
2598P	DDX17	Nonsense	chr22:38494767C>T	NM_006386.5:c.1077G>A, NP_006377.2:p.(Trp359Ter)	Pathogenic (PVS1_VeryStrong, PS2_Strong, PM2_Moderate )	DDX17 neurodevelopmental disorder (PMID:39405200)	Heterozygous	de novo	No	Yes (reported as mosaic)	DV	0	0	39	N/A	N/A	N/A	N/A	N/A
1048P-1/ 1048P-2	DOCK4	Missense	chr7:111847102A>T	NM_014705.4:c.2498T>A, NP_055520.3:p.(Val833Asp)	VUS (PM2_Moderate, PP1_Supporting, PP3_Supporting)	DOCK4-associated neurodevelopmental delay and microcephaly (PMID:38526744)	Heterozygous	Maternal	No	Yes	VUDS	0	0	26.4	0.907 (likely_pathogenic)	0.95 (probably damaging)	0.72 (uncetain)	0 (Benign)	0.52 (intolerant)
	GLRA2	Synonymous	chrX:14609127T>G	NM_002063.4:c.852T>G,NP_002054.1:p.(Pro284=)	VUS (PM2_Moderate, PP1_Supporting, BP7_Supporting)	Pilorge type of X-linked syndromic intellectual developmental disorder (MIM:301076)	Hemizygous	Maternal	No	Yes	inconclusive	3.323e-06	1	9.292	N/A	N/A	N/A	0 (Benign)	N/A
9548P	TIMM23	Missense	chr10:46003251C>A	NM_006327.4:c.563C>A, NP_006318.1:p.(Thr188Asn)	GUS - N/A	N/A	Homozygous	Biparental	No	Yes	VUDS	2.478e-06	0	23.5	0.838 (likely_pathogenic)	0.527 (possibly damaging)	N/A	0 (Benign)	0.59 (slightly_intolerant)
8784P	VPS26C	Missense	chr21:37240624C>T	NM_006052.2:c.73G>A, NP_006043.1:p.(Val25Met)	GUS - N/A	VPS26C implicated in two related individuals with a neurodevelopmental disorder (PMID:31845315)	Heterozygous	Maternal	No	Yes	inconclusive	4.586e-05	0	24.9	0.118 (likely_benign)	0.833 (possibly damaging)	0.61 (uncertain)	0.03 (Benign)	N/A
	VPS26C	Downstream variant	chr21:37221202G>C	chr21:37221202G>C	GUS - N/A	VPS26C implicated in two related individuals with a neurodevelopmental disorder (PMID:31845315)	Heterozygous	Paternal	No	Yes	inconclusive	0.000343	1	4.249	N/A	N/A	N/A	N/A	N/A
GUS, gene of uncertain significance; VUS, variant of uncertain significance; DV, diagnostic variant; VUDS, variant of uncertain diagnostic significance
